# Supplementary material for: Autocrine TGFβ1 Opposes Exogenous TGFβ1-Induced Cell Migration and Growth Arrest through Sustainment of a Feed-Forward Loop Involving MEK-ERK Signaling
Source: Cancers (Basel). 2021 Mar 17;13(6):1357. doi: 10.3390/cancers13061357 (PMC8002526; doi:10.3390/cancers13061357)
Supplement: Supplementary file 1 [file cancers-13-01357-s001.zip]

Archive with 3 entries (2 files):
- supp proof/
- supp proof/cancers-1104178 re-revised supp.docx
- supp proof/Uncropped blots_revised.pdf
